# Supplementary material for: Combined Transcriptomic Analysis and RNA Interference Reveal the Effects of Methoxyfenozide on Ecdysone Signaling Pathway of Spodoptera exigua
Source: Int J Mol Sci. 2021 Aug 23;22(16):9080. doi: 10.3390/ijms22169080 (PMC8396458; doi:10.3390/ijms22169080)
Supplement: Supplementary file 1 [file ijms-22-09080-s001.zip]

Archive with 1 entries (1 files):
- ijms-1319313-supplementary.pdf
